# Supplementary material for: Validation of Pretreatment Methods for the In-Process Quantification of Foot-and-Mouth Disease Vaccine Antigens
Source: Vaccines (Basel). 2021 Nov 19;9(11):1361. doi: 10.3390/vaccines9111361 (PMC8624908; doi:10.3390/vaccines9111361)
Supplement: Supplementary file 1 [file vaccines-09-01361-s001.zip]

Archive with 1 entries (1 files):
- vaccines-1459777 supplement.pdf
